# Supplementary material for: An Analysis of the Severity of Food Safety Hazards in EU Food Fraud Cases
Source: Foods. 2025 Dec 16;14(24):4328. doi: 10.3390/foods14244328 (PMC12732713; doi:10.3390/foods14244328)
Supplement: Supplementary file 1 [file foods-14-04328-s001.zip]

Archive with 1 entries (1 files):
- foods-3990759-supplementary.pdf
